# Supplementary material for: A Bibliometric Analysis of the Oligometastatic State over the Last Two Decades: A Shifting Paradigm for Oncology? An AIRO Oligometastatic Study Group
Source: Cancers (Basel). 2023 Jul 31;15(15):3902. doi: 10.3390/cancers15153902 (PMC10417037; doi:10.3390/cancers15153902)
Supplement: Supplementary file 1 [file cancers-15-03902-s001.zip]

Archive with 1 entries (1 files):
- cancers-2500331-supplementary.pdf
